# Supplementary material for: Parent–child interaction frequency: associations with age, sibling presence, and child health
Source: Pediatr Res. 2024 Nov 14;98(1):114–20. doi: 10.1038/s41390-024-03727-x (PMC12411232; doi:10.1038/s41390-024-03727-x)
Supplement: Supplementary file 1 — Supplement 1 [file 41390_2024_3727_MOESM1_ESM.xlsx]

## Sheet: Tabelle1
Supplement 1. Associations between the frequency of 11 activities of parent-child interaction and sociodemographic characteristics, physical and psychological symptoms of the child, and depressive symptoms of parents (reference group). Results shown as odd ratios.
Independent Variables	Parent-child interactions
	reading aloud	singing	moving	painting	building	puzzle	playing ball	role games	language games	number games	Talking about problems
Sex: femalea	0.88	0.74*	1.29	0.42***	2.90***	0.81	1.93***	1.15	0.88	0.91	1.02
Age	0.66***	0.70***	0.72***	0.84**	0.67***	0.80***	0.66***	0.71***	0.85**	1.42***	1.23***
SES	1.10**	1.01	0.99	1.00	0.96	0.98	0.92**	0.98	1.01	1.00	1.02
Frequency of siblingsb
One sibling	0.68	0.79	0.70	0.75	0.78	0.67	0.74	0.64*	0.86	0.65*	0.70
Two or more siblings	0.62	0.62	0.58*	0.57*	0.62	0.80	0.69	0.67	0.90	0.66	0.95
Age of siblings (n = 726)b
Older siblings	0.51*	0.61*	0.58**	0.54**	0.62*	0.67	0.69	0.51***	0.79	0.58**	0.54**
Younger siblings	1.56	1.23	1.03	1.05	1.12	0.90	0.85	1.04	1.08	0.86	0.98
Younger and older siblings	0.52	0.66	0.49*	0.74	0.58	0.72	0.54	0.72	0.95	0.71	0.83
Living situation: other family formsc	0.84	1.09	1.17	1.32	0.88	0.78	1.10	1.05	1.24	1.21	1.20
Physical and psychological symptoms	0.98	1.12	0.95	1.05	0.96	1.06	0.88*	1.03	0.93	1.00	1.09
Depression symptoms mothers (n = 182)	0.98	1.04	0.97	0.94	0.97	0.97	0.99	0.98	0.99	1.00	1.01
Depression symptoms fathers (n = 163)	0.99	0.99	0.96	0.98	0.98	0.96	0.93	0.95	0.91	0.99	1.12
all independent variables were included in separate models, adjusting for child age and sex
*p < 0.05; **p < 0.01; ***p < 0.001, p-values were adjusted with the FDR-correction
a reference = male
b reference = no siblings
c reference = two biological parents
